# Supplementary material for: A Reversible Optical Sensor Film for Mercury Ions Discrimination Based on Isoxazolidine Derivative and Exhibiting pH Sensing
Source: Biosensors (Basel). 2022 Nov 16;12(11):1028. doi: 10.3390/bios12111028 (PMC9688351; doi:10.3390/bios12111028)
Supplement: Supplementary file 1 [file biosensors-12-01028-s001.zip]

Archive with 1 entries (1 files):
- biosensors-2028749-supplementary.pdf
